# Supplementary material for: Integrated mRNA and miRNA analysis reveals the regulatory network of oxidative stress and inflammation in Coilia nasus brains during air exposure and salinity mitigation
Source: BMC Genomics. 2024 May 7;25:446. doi: 10.1186/s12864-024-10327-w (PMC11075292; doi:10.1186/s12864-024-10327-w)
Supplement: Supplementary file 1 — Supplementary Material 1 [file 12864_2024_10327_MOESM1_ESM.zip]

Archive with 7 entries (6 files):
- supplymentary materials/
- supplymentary materials/.DS_Store
- __MACOSX/supplymentary materials/._.DS_Store
- supplymentary materials/supplymentary figure.pdf
- __MACOSX/supplymentary materials/._supplymentary figure.pdf
- supplymentary materials/supplymentary materials.xlsx
- __MACOSX/supplymentary materials/._supplymentary materials.xlsx
