# Supplementary material for: Integrated mRNA and miRNA analysis reveals the regulatory network of oxidative stress and inflammation in Coilia nasus brains during air exposure and salinity mitigation
Source: BMC Genomics. 2024 May 7;25:446. doi: 10.1186/s12864-024-10327-w (PMC11075292; doi:10.1186/s12864-024-10327-w)
Supplement: Supplementary file 1 — Supplementary Material 1 [file 12864_2024_10327_MOESM1_ESM.zip › supplymentary materials/supplymentary materials.xlsx]

## Sheet: Table S1
Table S1. data volume statistics of smallRNA
Sample_ID	Raw Reads	Clean Reads	Small RNA Reads	Rate(%)
AEB1	16915772	16714402	13938719	83.39
AEB2	22769929	22516624	19367872	86.02
AEB3	21377154	21064359	15776917	74.9
AESB1	13883667	13613135	11803581	86.71
AESB2	18073304	17622887	15698824	89.08
AESB3	17097840	16745707	14546179	86.87
CB1	12173916	12051985	11233797	93.21
CB2	13228097	13066640	11481993	87.87
CB3	14485363	14322386	13231336	92.38

## Sheet: Table S2
Table S2. Rfam annotation result statistics
Sample	tRNA	rRNA	snoRNA	other
AEB1	587638	349097	526	70349
AEB2	966825	400130	1534	167441
AEB3	863567	598314	297	50573
AESB1	723301	1640805	845	116963
AESB2	451675	1041082	881	115945
AESB3	690892	1107857	724	95547
CB1	764698	30874	641	1823
CB2	1477377	62619	478	6692
CB3	922041	38576	441	3581

## Sheet: Table S3
Table S3. mapping rate statistics.
Sample	valid_reads	mapped_reads	mapped_rate
AEB1	11736233	11011232	0.9382
AEB2	16491597	15302229	0.9279
AEB3	12280612	10762246	0.8764
AESB1	7825268	6869339	0.8778
AESB2	12543621	11127921	0.8871
AESB3	11073768	9890495	0.8931
CB1	9797143	9443945	0.9639
CB2	9002067	8299320	0.9219
CB3	11556455	11104178	0.9609

## Sheet: Table S4
Table S4. data volume statistics of RNA-Seq
SampleID	Raw Reads	Clean Reads	Mapped Reads	Mapped Rate(%)
AEB1	49633578	49200690	34209239	69.53
AEB2	42186558	41775168	29000321	69.42
AEB3	50454724	49992470	33574942	67.16
AESB1	49135914	47032702	32071599	68.19
AESB2	51277748	50859056	35326700	69.46
AESB3	47958478	47571068	33613716	70.66
CB1	48349336	47910524	34121875	71.22
CB2	47788284	47447618	33175374	69.92
CB3	46571410	46190474	32277903	69.88

## Sheet: Table S5
Table S5. the miRNA-mRNA regulatory pairs in AE vs C.
ID	logFC	type	miRNA_Seq	GeneID	Gene	logFC	type	Function	Target-Seq
abu-miR-454b	-8.88074	down	GGGAUAUUC-GUUAUAACGUGAU	Cn-maker-scaffold30-augustus-gene-12.28	CD209	1.5812	up	CD209 antigen-like protein C	CGCUGUGUGCCAAUAUUGCACUA
abu-miR-737	-19.025	down	UUUUUAGUUUUGGAUUUUUUUG	Cn-augustus-scaffold90-processed-gene-0.6	TCHHL1	1.51683	up	trichohyalin-like	GAGAAGCAAGACCUAAAAAAAG
bta-miR-199c	2.63287	up	GGUUACA-CGUCUGAUGACAU	Cn-maker-scaffold34-augustus-gene-10.219	IgV	-1.31466	down	Ig-like V-type domain-containing protein FAM187A	UCAAUGUGGCGGACUACUGUG
bta-miR-339b	-5.52479	down	CUCGAGGACCUCCUGUCCCU	Cn-augustus-scaffold371-processed-gene-1.22	UT1	1.17797	up	urea transporter 1	AAGAUCAUGGAGGACAGGGC
bta-miR-339b	-5.52479	down	CUCGAGGACCUCCUGUCCCU	Cn-maker-scaffold229-augustus-gene-1.24	collagen	1.31537	up	collagen, type I, alpha 1a	GAGCCCCUGGAGUGCAGGGA
ccr-miR-454b	-15.6388	down	GGAUAUUC-GUUAUAACGUGAU	Cn-maker-scaffold30-augustus-gene-12.28	CD209	1.5812	up	CD209 antigen-like protein C isoform X2	GCUGUGUGCCAAUAUUGCACUA
cli-miR-148b-3p	-16.1971	down	UGGUUCAAGACACUACGUGACU	Cn-maker-scaffold257-augustus-gene-0.27	TACC1	1.27188	up	transforming acidic coiled-coil-containing protein 1 isoform X2	ACCAAGAUCUGUGAUGAGCUGA
cpi-miR-7a-5p	-5.89494	down	UUGUUUUAGUGAUCAGAAGGU	Cn-maker-scaffold237-augustus-gene-2.40	complement C3	2.4979	up	complement C3-like	GAGAAAGUUGCUAGUCUUCCA
dre-miR-737-5p	-17.4472	down	UUUUAGUUUUGGAUUUUUUUG	Cn-augustus-scaffold90-processed-gene-0.6	TCHHL1	1.51683	up	trichohyalin-like isoform X1	AGAAGCAAGACCUAAAAAAAG
cna-miR-194	-20.7415	down	UCGGGUCGGGCGGGCCGGGU	Cn-maker-scaffold39-augustus-gene-6.10	OIT3	3.93894	up	oncoprotein-induced transcript 3 protein isoform X1	UGCCCAGCCUGCCCGGCUCG
cna-miR-24	18.4476	up	GGGCGGGCUGGUCGGGUCGGG	Cn-maker-scaffold388-augustus-gene-1.47	CART4	-1.96621	down	cocaine- and amphetamine-regulated transcript 4	ACCGCUC-ACCAGCCCAGCUC
cna-miR-24	18.4476	up	GGGCGGG-CUGGUCGGGUCGGG	Cn-maker-scaffold66-augustus-gene-7.26	opticin	-2.40749	down	opticin	CCAGCCCAGCCCAGCCCAGCCC
cna-miR-240	-16.4953	down	GUCCGAUGACGUCUGGUUGG	Cn-maker-scaffold184-augustus-gene-3.75	G6P	2.78338	up	glucose-6-phosphatase	CA-GUACCUGCAGACCAACU
cna-miR-241	-16.0161	down	GUCCGAUGACGUCUGGUUGG	Cn-maker-scaffold184-augustus-gene-3.75	G6P	2.78338	up	glucose-6-phosphatase	CA-GUACCUGCAGACCAACU
cna-miR-257	-16.398	down	GAAGAAGUCGACCGUCGAGA	Cn-maker-scaffold131-augustus-gene-3.45	DHRS13	2.4521	up	dehydrogenase/reductase SDR family member 13	CCUCUACAGCUGGCAGUUCU
cna-miR-30	-16.6219	down	CAGUCUCGGUUAGGAGUAGG	Cn-maker-scaffold86-augustus-gene-2.17	STEAP4	3.36461	up	metalloreductase STEAP4	GUCCAAGCUGAUCCUCAUCC
cna-miR-342	-17.601	down	GAGGAGGGGCUCCAGCGGAA	Cn-maker-scaffold242-augustus-gene-3.51	Tf2-9	2.66656	up	Transposon Tf2-9	UUCCUCCCCGAGGUCGUCUC
cna-miR-386	-19.4787	down	CUGCGCG-CGCGGAAGGACGCC	Cn-augustus-scaffold32-processed-gene-8.6	PEPCK	1.53807	up	phosphoenolpyruvate carboxykinase	GGCGAGCGGCGCCUUCCUGUGG
cna-miR-401	-18.3689	down	CGUGUGUGUGUGUAUGUGUGU	Cn-maker-scaffold48-augustus-gene-0.23	ANGPTL7	3.94648	up	angiopoietin-related protein 7	UCACACACACACGGACACACA
cna-miR-45	-27.7013	down	UUGAUAAGUUGGAUGAUGGAGU	Cn-maker-scaffold74-augustus-gene-5.20	sarcalumenin	1.8532	up	sarcalumenin	AGGUGCUGAACCUACUACCUCA
cna-miR-484	-26.1023	down	UUGAUAAGUUGGAUGAUGGAGU	Cn-maker-scaffold74-augustus-gene-5.20	sarcalumenin	1.8532	up	sarcalumenin	AGGUGCUGAACCUACUACCUCA
cna-miR-493	-16.8297	down	CGUCGUCGUCCUCCACCACC	Cn-augustus-scaffold187-processed-gene-3.38	UQCC1	1.07119	up	ubiquinol-cytochrome-c reductase complex assembly factor 1	GCGGCGGGAGGAGGUGGUGG
cna-miR-5	14.0562	up	GUGGUGAGCCCGUGGGACCA	Cn-maker-scaffold6-augustus-gene-13.30	ASBT4	-2.39106	down	sodium/bile acid cotransporter 4	CUCUGCU-GGGCACCCUGGU
cna-miR-74	15.7158	up	CGUCGGACUGGUCGGUAGUG	Cn-maker-scaffold6-augustus-gene-23.23	ABCA	-1.14658	down	phospholipid-transporting ATPase VA	ACAGUGUGACCAGCCAUCAG

## Sheet: Table S6
Table S6. the miRNA-mRNA regulatory pairs in AES vs AE.
ID	logFC	type	miRNA_Seq	GeneID	Gene	logFC	type	Function	Target-Seq
ola-miR-27d-3p	-17.1178	down	CUUGAAUCGGUGACACUU	Cn-augustus-scaffold196-processed-gene-3.19	eIF3M	2.21756	up	eukaryotic translation initiation factor 3 subunit M	GAACCUGACCACUGUGAA
ola-miR-27d-3p	-17.1178	down	CUUGAAUCGGUGACACUU	Cn-maker-scaffold330-augustus-gene-1.55	DCT	2.75408	up	L-dopachrome tautomerase	GAACUUUGCCACUGGGAA
cna-miR-107	20.0682	up	GAUCGGC-UCACGAGGUGGCG	Cn-maker-scaffold409-augustus-gene-1.31	PC1	-1.93422	down	polycystin-1	CGAGUCGCAGUGCUCCGCCGC
cna-miR-116	16.4144	up	GUGAGGGGUGGAGGGUGACA	Cn-augustus-scaffold184-processed-gene-2.1	MRTFB	-2.22515	down	myocardin-related transcription factor B isoform X1	CCCUCUCCACCUCCCACUGU
cna-miR-176	14.6482	up	GGGACAGUCGUCGUCGUCGUC	Cn-augustus-scaffold390-processed-gene-1.4	RIM2-X15	-1.0471	down	regulating synaptic membrane exocytosis protein 2 isoform X15	CCCAG-CAGCAGCAGCAGCAG
cna-miR-176	14.6482	up	GGGACAGUCGUCGUCGUCGUC	Cn-augustus-scaffold114-processed-gene-12.1	WNK4	-1.20571	down	serine/threonine-protein kinase WNK4	CCUGGUGGGCAGCAGCAGCAG
cna-miR-176	14.6482	up	GGGACAGUCGUCGUCGUCGUC	Cn-augustus-scaffold129-processed-gene-1.14	FosB	-1.46843	down	protein fosB isoform X1	CCCUACCAGGAGCAGCAGCAG
cna-miR-176	14.6482	up	GGGACAGUCGUCGUCGUCGUC	Cn-augustus-scaffold164-processed-gene-3.27	HDAC	-1.08442	down	histone deacetylase complex subunit SAP130a isoform X3	GCCGGAGAGCAGCAGCAGCAG
cna-miR-176	14.6482	up	GGGACAGUCGUCGUCGUCGUC	Cn-augustus-scaffold22-processed-gene-5.1	FGF14	-1.28394	down	fibroblast growth factor 14 isoform X2	CCAACACAGCAGCAGCAGCAG
cna-miR-176	14.6482	up	GGGACAGUCGUCGUCGUCGUC	Cn-maker-scaffold129-augustus-gene-5.43	FOXO1	-1.02984	down	forkhead box protein O1-A	ACACAUCAGCAGCAGCAGCAG
cna-miR-176	14.6482	up	GGGACAGUCGUCGUCGUCGUC	Cn-maker-scaffold24-augustus-gene-1.24	JmjC	-1.05923	down	protein Jumonji isoform X1	CAGUGGCAGCAGCAGCAGUAG
cna-miR-176	14.6482	up	GGGACAGUCGUCGUCGUCGUC	Cn-maker-scaffold258-augustus-gene-2.56	IMUC1	-2.47226	down	integumentary mucin C.1	CAAUGCCAGUAGCAGCAGCAG
cna-miR-176	14.6482	up	GGGACAGUCGUCGUCGUCGUC	Cn-maker-scaffold332-augustus-gene-0.17	KVH6a	-1.09798	down	potassium voltage-gated channel subfamily H member 6a isoform X1	AGCAGACAGCAGCAGCAGCAG
cna-miR-176	14.6482	up	GGGACA-GUCGUCGUCGUCGUC	Cn-maker-scaffold99-augustus-gene-6.47	GPR83	-2.27116	down	probable G-protein coupled receptor 83	GCAGGUGCAGCAGCAGCAGCAG
cna-miR-193	20.4251	up	GUCGGGUCGGGCGGGCCGGGU	Cn-maker-scaffold39-augustus-gene-6.10	OIT3	-8.87754	down	oncoprotein-induced transcript 3 protein isoform X1	UUGCCCAGCCUGCCCGGCUCG
cna-miR-194	19.4094	up	UCGGGUCGGGCGGGCCGGGU	Cn-maker-scaffold39-augustus-gene-6.10	OIT3	-8.87754	down	oncoprotein-induced transcript 3 protein isoform X1	UGCCCAGCCUGCCCGGCUCG
cna-miR-194	19.4094	up	UCGGGUCGGGCGGGC-CGGGU	Cn-augustus-scaffold361-processed-gene-1.13	CELF1	-1.53066	down	CUGBP Elav-like family member 1 isoform X1	GGCCCAGCCUGCCCGUGCCCG
cna-miR-214	14.4961	up	GUACGAGUUGUUCCAGAAGAA	Cn-maker-scaffold60-augustus-gene-4.23	NHE3	-1.83407	down	sodium/hydrogen exchanger 3	CAUGCCCAACAAGCUCUUCUU
cna-miR-227	16.1924	up	GUGGUGAUGUGGUGACCGCG	Cn-maker-scaffold298-augustus-gene-0.11	NBCe1	-1.38785	down	electrogenic sodium bicarbonate cotransporter 1 isoform X3	CAACACUGCAUCACUGGCGA
cna-miR-238	14.3559	up	CAAGGACUCCUGGAGUGGAC	Cn-maker-scaffold84-augustus-gene-6.26	MyoXV	-1.15628	down	unconventional myosin-XV	GGAUUUGAGGACCUCACCUU
cna-miR-24	3.12852	up	GGGCGGG-CUGGUCGGGUCGGG	Cn-maker-scaffold129-augustus-gene-5.43	FOXO1	-1.02984	down	forkhead box protein O1-A	CCCGCCCAGCCCAGCCCAGCCC
cna-miR-24	3.12852	up	GGGCGGGCUGGUCGGGUCGGG	Cn-maker-scaffold332-augustus-gene-0.17	KVH6a	-1.09798	down	potassium voltage-gated channel subfamily H member 6a isoform X1	UCUGCACCACCAGCCCAGCCC
cna-miR-275	16.6047	up	ACGGCGACGACGACCGUGGU	Cn-maker-scaffold69-augustus-gene-2.39	PROSER1	-1.12113	down	PREDICTED: proline and serine-rich protein 1-like isoform X1	UGCCACUGCUGCUGCCACCA
cna-miR-275	16.6047	up	ACGGCGACGACGACCGUGGU	Cn-augustus-scaffold7-processed-gene-5.10	RABL6	-2.17127	down	rab-like protein 6 isoform X2	UGCUGCUGCUGCUGGUGCCC
cna-miR-275	16.6047	up	ACGGCGACGACGACCGUGGU	Cn-augustus-scaffold160-processed-gene-4.5	ACF	-9.35535	down	APOBEC1 complementation factor isoform X2	UGCUGCUGCUGCUGCCGCCG
cna-miR-3	15.3653	up	GUCGGACG-GCUCUCGCGCCUCU	Cn-augustus-scaffold28-processed-gene-7.3	C3	-1.07705	down	C3 and PZP-like alpha-2-macroglobulin domain-containing protein 8	CAGCCCGCACGACAGCGCGGAGA
cna-miR-35	17.6021	up	ACCG-CUCGGUCGGUCCUCAC	Cn-augustus-scaffold23-processed-gene-11.25	RhoGEF	-1.02267	down	rho guanine nucleotide exchange factor TIAM2-like	UGGCACUGCCGGCCAGGAGUG
cna-miR-381	22.0131	up	ACGCCGGCGUGGGGCUGGGC	Cn-maker-scaffold35-augustus-gene-7.17	BCL2	-1.3025	down	BCL2 modifying factor 1 isoform X1	UGCGG-CGCGCCCCGACUUG
cna-miR-381	23.0131	up	ACGCCGGCGUGGGGCUGGGC	Cn-maker-scaffold40-augustus-gene-10.37	CACNA1	-1.72269	down	voltage-dependent T-type calcium channel subunit alpha-1I-like	UGGUGCCGUACCCCGACCUG
cna-miR-394	13.8705	up	AGCGGACUUGCAGUCGCGUGUU	Cn-maker-scaffold526-augustus-gene-0.24	ILDR1a	-1.13545	down	immunoglobulin-like domain-containing receptor 1a isoform X1	CCCCCUGAUCGUCAGCGCACAG
cna-miR-485	21.7174	up	UUGAUAAGUUGGAUGAUGGAGU	Cn-maker-scaffold74-augustus-gene-5.20	sarcalumenin	-1.5836	down	sarcalumenin isoform X1	AGGUGCUGAACCUACUACCUCA
cna-miR-493	16.8398	up	CGUCGUCGUCCUCCACCACC	Cn-maker-scaffold98-augustus-gene-4.25	PCNX1	-1.09373	down	pecanex-like protein 1 isoform X2	CCAGCAGCAGCAGGUGGUGC
cna-miR-513	13.8705	up	GUGUGGGCGACCCCGGAAGA	Cn-maker-scaffold50-augustus-gene-7.23	DGKζ	-1.08542	down	diacylglycerol kinase zeta isoform X1	CGCACCUGCUGGGGCCCUCC
cna-miR-542	16.3609	up	ACCCACGUCGACCGGCAGUCC	Cn-maker-scaffold54-augustus-gene-3.20	TRAPPC10	-1.09419	down	trafficking protein particle complex subunit 10 isoform X1	CUGGAGCAGCUGGCCGUCAGC
cna-miR-565	16.9149	up	UUGGGUGGCUGUCGUUACUUACAA	Cn-maker-scaffold153-augustus-gene-4.38	APOB-100	-3.75253	down	apolipoprotein B-100-like	AGGCCACUGA-AGCAAUGAAUGUU
cna-miR-65	17.8884	up	GGACCGGCGGCAGGACGACA	Cn-maker-scaffold74-augustus-gene-4.23	C1QL2	-2.808	down	complement C1q-like protein 2 isoform X1	CCUGG-AGCCGUGCUGCUGU

## Sheet: Table S7
Table S7. Details of GO and KEGG terms
GO ID	GO term	KEGG ID	KEGG term
GO:0015671	oxygen transport	ko00400	Phenylalanine, tyrosine and tryptophan biosynthesis
GO:0015669	gas transport	ko00982	Drug metabolism - cytochrome P450
GO:0006957	complement activation, alternative pathway	ko00360	Phenylalanine metabolism
GO:0006958	complement activation, classical pathway	ko00350	Tyrosine metabolism
GO:0072376	protein activation cascade	ko00980	Metabolism of xenobiotics by cytochrome P450
GO:0030449	regulation of complement activation	ko00860	Porphyrin metabolism
GO:2000257	regulation of protein activation cascade	ko00380	Tryptophan metabolism
GO:0006956	complement activation	ko00983	Drug metabolism - other enzymes
GO:0009072	aromatic amino acid metabolic process	ko04512	ECM-receptor interaction
GO:0002673	regulation of acute inflammatory response	ko04514	Cell adhesion molecules
GO:0002526	acute inflammatory response	ko04080	Neuroactive ligand-receptor interaction
GO:1903317	regulation of protein maturation	ko04530	Tight junction
GO:0070613	regulation of protein processing	ko04744	Phototransduction
GO:0050878	regulation of body fluid levels	ko04610	Complement and coagulation cascades
GO:0003008	system process	ko04670	Leukocyte transendothelial migration
GO:0009605	response to external stimulus	ko05332	Graft-versus-host disease
GO:0004497	monooxygenase activity	ko05204	Chemical carcinogenesis
GO:0005615	extracellular space	ko05133	Pertussis
GO:0044421	dopamine neurotransmitter receptor activity	ko05410	Hypertrophic cardiomyopathy
GO:0005576	extracellular region	ko05130	Pathogenic Escherichia coli infection
GO:0001970	positive regulation of activation of membrane attack complex	ko00130	Ubiquinone and other terpenoid-quinone biosynthesis
GO:0001905	activation of membrane attack complex	ko00040	Pentose and glucuronate interconversions
GO:0006614	SRP-dependent cotranslational protein targeting to membrane	ko00350	Tyrosine metabolism
GO:0006613	cotranslational protein targeting to membrane	ko00590	Arachidonic acid metabolism
GO:0045047	protein targeting to ER	ko00982	Drug metabolism - cytochrome P450
GO:0010574	regulation of vascular endothelial growth factor production	ko00053	Ascorbate and aldarate metabolism
GO:0072599	establishment of protein localization to endoplasmic reticulum	ko00140	Steroid hormone biosynthesis
GO:0002181	cytoplasmic translation	ko03010	Ribosome
GO:0031714	C5a anaphylatoxin chemotactic receptor binding	ko04512	ECM-receptor interaction
GO:0031715	C5L2 anaphylatoxin chemotactic receptor binding	ko04514	Cell adhesion molecules
GO:0003735	structural constituent of ribosome	ko04080	Neuroactive ligand-receptor interaction
GO:0022625	cytosolic large ribosomal subunit	ko04744	Phototransduction
GO:0022627	cytosolic small ribosomal subunit	ko04610	Complement and coagulation cascades
GO:0022626	cytosolic ribosome	ko04670	Leukocyte transendothelial migration
GO:0015935	small ribosomal subunit	ko04977	Vitamin digestion and absorption
GO:0044391	ribosomal subunit	ko04974	Protein digestion and absorption
GO:0015934	large ribosomal subunit	ko04972	Pancreatic secretion
GO:0005840	ribosome	ko05171	Coronavirus disease - COVID-19
GO:0044445	dopamine neurotransmitter receptor activity	ko05204	Chemical carcinogenesis
GO:0005615	extracellular space

## Sheet: Table S8
Table S8. The full names and expression profiles of genes
AE vs C
GeneID	gene	logFC	Type	FDR	Function
Cn-augustus-scaffold114-processed-gene-10.108	5-HT7	-1.84904	down	0.00116203	5-hydroxytryptamine receptor 7
Cn-augustus-scaffold39-processed-gene-6.3	MCU	1.70551	up	0.00624385	calcium uniporter protein, mitochondrial
Cn-maker-scaffold66-augustus-gene-2.24	CysLTR2	-2.81924	down	0.0028164	cysteinyl leukotriene receptor 2-like
Cn-maker-scaffold184-augustus-gene-3.75	G6P	2.78338	up	2.35531e-09	glucose-6-phosphatase
Cn-augustus-scaffold33-processed-gene-1.3	IR	-1.82512	down	3.01088e-08	insulin receptor
Cn-maker-scaffold10-augustus-gene-11.28	IRAK4	1.08639	up	0.00685899	interleukin-1 receptor-associated kinase 4
Cn-augustus-scaffold18-processed-gene-9.20	BLT1	1.06314	up	0.0267497	leukotriene B4 receptor 1-like
Cn-augustus-scaffold62-processed-gene-3.9	NADH dehydrogenase	1.03765	up	0.0241374	NADH dehydrogenase
Cn-maker-scaffold133-augustus-gene-5.41	SGLT5	-2.63918	down	1.09313e-08	sodium/glucose cotransporter 5-like
Cn-maker-scaffold43-augustus-gene-4.9	GLUT4	-2.70376	down	3.39195e-15	glucose transporter 4
Cn-maker-scaffold532-augustus-gene-0.26	NCKX1	-1.23681	down	0.00287361	sodium/potassium/calcium exchanger 1
AES vs AE
GeneID	gene	logFC	Type	FDR	Function
Cn-maker-scaffold173-augustus-gene-1.18	5-HT1E	1.23409	up	0.00017532	5-hydroxytryptamine receptor 1E
Cn-maker-scaffold72-augustus-gene-0.16	CALHM3	-2.99893	down	0.030299	calcium homeostasis modulator protein 3
Cn-maker-scaffold189-augustus-gene-3.80	GR	-1.09071	down	0.0388791	glucagon receptor
Cn-maker-scaffold184-augustus-gene-3.75	G6P	-3.0794	down	2.05454e-07	glucose-6-phosphatase
Cn-maker-scaffold35-augustus-gene-11.58	GPx2	1.68874	up	1.84468e-08	glutathione peroxidase 2
Cn-augustus-scaffold7-processed-gene-19.91	IL-6Rβ	-1.07124	down	0.00618396	interleukin-6 receptor subunit beta
Cn-augustus-scaffold201-processed-gene-2.6	MCIP2	1.01151	up	3.60137e-07	MAPK regulated corepressor interacting protein 2
Cn-maker-scaffold63-augustus-gene-6.41	NDH	9.40301	up	7.42628e-05	NAD(P)H dehydrogenase
Cn-maker-scaffold8-augustus-gene-4.39	NADH dehydrogenase	1.04095	up	2.89939e-06	NADH dehydrogenase
Cn-maker-scaffold8-augustus-gene-15.19	NADPM	1.89174	up	0.00457496	NADP-dependent malic enzyme
Cn-maker-scaffold168-augustus-gene-1.30	SERCA1	-2.50442	down	2.39859e-08	sarcoplasmic/endoplasmic reticulum calcium ATPase 1 isoform X2
Cn-maker-scaffold52-augustus-gene-9.46	GLUT4	10.0945	up	4.66634e-05	solute carrier family 2, facilitated glucose transporter member 4
Cn-maker-scaffold12-augustus-gene-8.18	TRAF6	-1.25199	down	0.00270273	TNF receptor-associated factor 6-like
Cn-maker-scaffold27-augustus-gene-4.20	TNFRSF11	-2.17076	down	1.69449e-05	tumor necrosis factor receptor superfamily member 11A
Cn-maker-scaffold77-augustus-gene-8.34	GPX1	-1.01573	down	0.0289152	glutathione peroxidase 1-like
Cn-maker-scaffold226-augustus-gene-3.37	SMCT1	1.80938	up	0.000482788	sodium-coupled monocarboxylate transporter 1
Cn-maker-scaffold7-augustus-gene-22.38	SLC21A1	1.66678	up	0.000136905	solute carrier family 23 member 1-like isoform X2
Cn-maker-scaffold30-augustus-gene-10.33	TRPV5	-2.16433	down	1.04923e-05	transient receptor potential cation channel subfamily V member 5-like

## Sheet: Table S9
Table S9. Gene IDs and primer sequences for the genes used for RT-qPCR verification.
Gene ID	Forward primer	Reverse primer	Tm °C (F)	Tm °C (R)	production length (bp)
β-actin	AACGGATCCGGTATGTGCAAAGC	GGGTCAGGATACCTCTCTTGCTCTG
CART4	TCCGATACCATGGACAGCGCCA	GCATCGCTCCCCCACATCACAC	60.05	60.11	117
G6P	GCGTGGACCTGCTGTGGACC	TAGAGGGCGGCCGTATGCGT	59.97	60.11	265
PEPCK	GTGGACGGTGGAGTGCGTGG	CATGGCGTGCGGGTTGGTCT	59.98	59.97	139
ANGPTL7	AGCTACGCAACCACCGCCAC	TCAGCTCCTGCAACAGCGCC	59.97	59.97	150
UQCC1	CTTCGCAGGTAGCGGCTCGG	CCGCCTCCTCCTCCCACCTC	59.91	60.04	286
PC1	CGTGTGGCTGGGCCTGAGTG	TGAACTGGCAGGCGAAGGCG	59.97	59.97	194
MRTFB	TGGGGACTGCGACGGAGGAG	GTCGTGGTTGCCGCTGACGA	59.97	59.98	235
FGF14	CGTCAGCCAGCCGAAAGGCA	TGTGAGCGCACGGACAGCAG	59.97	59.98	315
FOXO1	GACAGCCCCGGCTCCCAGTA	GGTGATGGTGGCGGTGGTGG	59.97	59.97	277
CELF1	CGCCGGCAGCCAAGAAAGGA	GCAGCCTGAGCACTGGACGG	59.97	60.04	235
CACNA1	CCACAAGGGGAGGGGCCTGT	GGTGCTCAGGTCGCTGCTGG	60.11	60.04	174
DGK	CACCCTTCGGCGGGTTGGTC	CGAGACCCGCTGAGGTCGGA	59.97	60.04	240
novel-miR-24	GGGCGGGCTGGTCGGGTCGGG
novel-miR-240	GTCCGATGACGTCTGGTTGG
novel-miR-241	GTCCGATGACGTCTGGTTGG
novel-miR-386	CTGCGCG-CGCGGAAGGACGCC
novel-miR-401	CGTGTGTGTGTGTATGTGTGT
novel-miR-493	CGTCGTCGTCCTCCACCACC
novel-miR-107	GATCGGC-TCACGAGGTGGCG
novel-miR-116	GTGAGGGGTGGAGGGTGACA
novel-miR-176	GGGACAGTCGTCGTCGTCGTC
novel-miR-194	TCGGGTCGGGCGGGCCGGGT
novel-miR-381	ACGCCGGCGTGGGGCTGGGC
novel-miR-513	GTGTGGGCGACCCCGGAAGA
